# Supplementary material for: Marine Biodiversity in South Africa: An Evaluation of Current States of Knowledge
Source: PLoS One. 2010 Aug 2;5(8):e12008. doi: 10.1371/journal.pone.0012008 (PMC2914023; doi:10.1371/journal.pone.0012008)
Supplement: Table S1 — (0.04 MB XLS) [file pone.0012008.s002.xls]

## Sheet: Sheet1
Appendix 1: Taxonomic classification of species known from the South African marine environment. The total number of species described as well as the number of endemic and introduced species are given. The number of undescribed species was calculated per phylum using the method described by [44]. This table builds on that published by [41]. Sources of additions are indicated as follows: º [44], ¹…
Kingdom	Phylum or Class	Class or Order	Order or Family	Described species	State of Knowledge	No. endemic species	No. undescribed species	No. introduced spp	No. taxonomic experts (name)	No. identification guides
Fauna & flora				12915		4233	7590			General guides: 9
Animalia
	Chordata			2499		281	1000	10
	Vertebrata
		Mammalia								2
			Cetacea	37	5	0			1 ( Dr Best)
			Carnivora	7	5	0
			Sirenia	0
		Aves		222	5	0				4
		Reptilia								1
			Testudines	5	5	0
			Crocodylia	0	5	0
			Sauria	0	5	0
			Serpentes	1	5	0
		Pisces								5
			Osteichthyes	1821	5	264		1	4 (Dr Heemstra, Dr Anderson, Mr O Gon, Dr B Hulley)
			Chondrichthyes	179	5	16			1 (Dr L Compagno)	1
	Tunicata (Urochordata)
		Ascidiacea		145º	3	45		9	1 ( Dr Rius)	3
		Thaliacea & Larvacea (Appendicularia)		80	2	0
		Cephalochordata		1	2	1
	Cephalorhyncha
		Loricifera		0	1	0
		Priapulida		1	2	0
	Mesozoa	Dicyemida, Rhomobozoa, Monoblastozoa		0	1	0
		Orthonectida		0	1	0
	Echinodermata			410		15	Not Available	2		1
		Crinoidea		19	3	9
		Asteroidea		91	4	55				1
		Ophiuroidea		119	3	52		1	1 (Ms J Brash)	1
		Echinoidea		59	4	25		1
		Holothuroidea		122	4	46			1 (Prof A Thandar)	2
	Hemichordata			11	2	2	30
	Xenoterubellida			0	1	0	Not Available
	Platyhelminthes			354		17	959
		Cestoda		55¹	2	Not Avaliable
		Turbellaria		28	2	17
		Digenea		210¹	2	Not Avaliable
		Monogenea		55¹	2	Not Avaliable			1 (Dr K Christison)
		Aspidogastrea		6¹	2	Not Avaliable
	Acanthocephala			17²	2	Not Avaliable	46
	Rotifera (Rotatoria)			1³	2	Not Avaliable	3
	Nematomorpha			0	1	0	Not Available
	Nematoda			338	2	30	916		1 (Mr M Hendricks)
	Kinorhyncha			1	2	0	3
	Tardigrada			0	1	0	59
	Onychophora			0	1	0	Not Available
	Arthropoda			2451		774	980	22
	Hexapoda	Insecta, Entognatha		5*	2	0		1
	Myriapoda (including Diplopoda, Chilopoda)			0	1	0
	Chelicerata	Arachnida		14	3	0
		Acarina	Halacaridae	0	1	0
			Parasitic species?	0	1	0
	Pycnogonida			101	3	57		1		1
	Crustacea								1 (Dr N Smit: Fish parasites)	1
	Maxillopoda	Branchiura		0	1	0
		Thecostraca (including Cirripedia)		86	3	23		2	1 ( Mr A Biccard)
		Copepoda		429	3	41		1
		Mystacocarida		3	2	0
		Ostracoda		45	2	8
		Tantulocarida		0	1	0
		Pentastomida		0	1	0
	Malacostraca	Stomatopoda		35	2	3				1
		Amphipoda		454	4	149		9	1 (Prof C Griffiths)	1
		Cumacea		98	3	70
		Isopoda		300	4	255		6		1
		Mictacea		0	1	0
		Mysida		58	2	4			1 (Prof T Wooldridge)
		Lophogastrida		0	1	0
		Tanaidacea		19	2	14
		Thermosbaenacea		0	1	0
		Euphausiacea		49	3	0				1
		Amphionidacea		0	1	0
		Decapoda		750	4	150		5		1
	Branchiopoda (Cladocera)			5	2	0
	Cephalocarida			0	1	0
	Remipedia
		Leptostraca		0	1	0
		Merostomata (Limulidae)		0	1	0
	Chaetognatha			28	2	0	76
	Nemertea			17	2	5	46
	Annelida			787		163	315	7
		Echiura		21	2	1				1
		Hirudinea		3	2	1
		Oligochaeta		3	2	0
		Polychaeta		760	4	161		7	1 (Mr D Clarke)	1
	Sipuncula			47	2	0	127		1 (Dr R Biseswar)	1
	Phoronida			2	2	0	7
	Brachiopoda			31	2	15	84	1		2
	Mollusca			3154		1764	Not Available	11		2
		Aplacophora (Caudofoveata)		0	1	0
		Aplacophora (Solenogastres)		2ˉ	2	Not Avaliable
		Polyplacophora		29	3	26
		Monoplacophora		0	1	0
		Gastropoda						6	1 (Ms T. Namgammi)	3
			Benthic	2183	4	1258
			Pelagic	79	3	0
		Cephalopoda		195	4	30				2
		Bivalvia		650	4	270		5
		Scaphopoda		16	2	8
	Gnathostomulida			0	1	0	20
	Gastrotricha			0	1	0	Not Available
	Cycliophora			0	1	0	1
	Entoprocta			6	2	0	16
	Bryozoa (Ectoprocta)
		Gymnolaemata	Alcyonidium	270"	4	172	732	6	1 (Dr W. Florence)	1
	Placozoa			0	1	0	2
	Ctenophora			11	2	0	30
	Cnidaria (Coelenterates)			853		244	339	13		9
		Hexacorallia, Anthozoa						2	1 (Ms M Laird)
			Actinaria	43	3	19
			Antipatharia	4ˉ	2	0
			Ceriantharia	1ˉ	2	0
			Coralliomorpha	4	2	0
			Zooanthidea	27	3	19
			Scleractinia	95	3	3
		Octocorallia		204	3	110
		Cubozoa		2	2	0
		Hydrozoa		382	1	86		11	2 (Prof M Gibbons, Dr E Buecher)
		Siphonophora		75	2	0
		Scyphozoa		10	3	1
	Myxozoa			6ˆ	2	6			1 (Dr C Reed)
	Porifera			346	3	32	938	1	1 (Dr T Samaai)	1
		Hexactinellida		65˝		22
		Calcarea		36		5
		Demospongiae		245		5
Fungi				1³	2	Not Avaliable	3	Not Avaliable
Protocista (Protozoa)				235		Not Avaliable	637	4
	Foraminifera	Granuloreticulosa	80% are fossils	15ˉ	2	Not Avaliable			1 (Ms R Toefy)
	Dinozoa (including Dinoflagellata)			107³	3	Not Avaliable		3	3 (Dr G Pitcher, L. Joyce, L. Botes)
	Sporozoa			0	1	0
	Ciliophora		free living	113³	3	Not Avaliable		1
	Heliozoa		free living	0	1	0
	Acantharea, Radiozoa (Radiolaria)	Polycystina, Phaeodarea	free living	0	1	0
	Xenophyophora			0	1	0
	Zoomastigota			0	1	0
Chromista				336		Not Avaliable	594	Not Avaliable
	Cryptophyta	Cryptomonads	free living	6#	2	0			2 (Prof S Sym, Prof R Pienaar)
	Bicoecia (Bicosoecida Grasse, 1926)		free living	2#	2	0			2 (Prof S Sym, Prof R Pienaar)
	Labyrinthista	Labyrinthulidae		0	1	0
	Phaeista
		Chrysophyta (Chrysophyceae)		10#	2	Not Avaliable			2 (Prof S Sym, Prof R Pienaar)
		Xanthophyta		0	1	0
		Phaeophyta		111³	5	Not Avaliable			2 (Prof J Bolton, Dr R Anderson)	2
	Diatomeae		free living (+15,000 fossil)	Not Avaliable		Not Avaliable
	Baccillariophyta			169³#	2	Not Avaliable			3 (Mr C Marangoni, Prof S Sym, Prof R Pienaar)
	Bigyromonada			0	1	0
	Pseudofungi			0	1	0
		Oomycota (Oomyceta)		0	1	0
	Opalinata			0	1	0
	Haptophyta		free living (+1,000 fossil)	38#	2	0			2 (Prof S Sym, Prof R Pienaar)
Plantae				709		Not Avaliable	264	6
	Angiospermae							2		4
		Mangroves		7'	5	0
	Glaucophyta			0	1	0
	Rhodophyta			505³		Not Avaliable		3	4 (Prof J Bolton, Dr R Anderson, Dr E Tronchin, Dr G Maneveldt)	2
	Chlorophyta			197³#	3	Not Avaliable		1	4 (Prof J Bolton, Dr R Anderson, Prof S Sym, Prof R Pienaar)	2
		Chlorarachniophytes		Not Avaliable		Not Avaliable
	Bryophyta			Not Avaliable		Not Avaliable
Procaryotes			most marine	Not Avaliable		Not Avaliable	Not Available	Not Available
Bacteria (Monera)				Not Avaliable		Not Avaliable	Not Available	Not Available
